# Supplementary material for: Metabolic Discrimination between Adventitious Roots and Standard Medicinal Part of Atractylodes macrocephala Koidz. Using FT-IR Spectroscopy
Source: Plants (Basel). 2023 Apr 28;12(9):1821. doi: 10.3390/plants12091821 (PMC10180665; doi:10.3390/plants12091821)
Supplement: Supplementary file 1 [file plants-12-01821-s001.zip]

Archive with 1 entries (1 files):
- plants-2308455-supplementary.pdf
